# Supplementary material for: Analysis of Volatile Aroma Components in Different Parts of Shiitake Mushroom (Lentinus edodes) Treated with Ultraviolet C Light-Emitting Diodes Based on Gas Chromatography–Ion Mobility Spectroscopy
Source: Molecules. 2024 Apr 19;29(8):1872. doi: 10.3390/molecules29081872 (PMC11053434; doi:10.3390/molecules29081872)
Supplement: Supplementary file 1 [file molecules-29-01872-s001.zip]

Archive with 1 entries (1 files):
- molecules-2948722-supplementary.pdf
